# Supplementary material for: Genome-Wide Identification and Expression Analysis of Hexokinase Gene Family Under Abiotic Stress in Tomato
Source: Plants (Basel). 2025 Feb 3;14(3):441. doi: 10.3390/plants14030441 (PMC11819920; doi:10.3390/plants14030441)
Supplement: Supplementary file 1 [file plants-14-00441-s001.zip]

Archive with 3 entries (3 files):
- Supplementary Information.pdf
- Table S3.xlsx
- Table S5.xlsx
