# Supplementary material for: Genome-Wide Identification and Expression Analysis of Hexokinase Gene Family Under Abiotic Stress in Tomato
Source: Plants (Basel). 2025 Feb 3;14(3):441. doi: 10.3390/plants14030441 (PMC11819920; doi:10.3390/plants14030441)
Supplement: Supplementary file 1 [file plants-14-00441-s001.zip › Table S3.xlsx]

## Sheet: Sheet1
Table S3. Accession numbers of HXK genes in Arabidopsis thaliana, Solanum lycopersicum, Nicotiana tabacum, Oryza sativa and Zea mays.
Species	Gene name	Gene ID
Arabidopsis thaliana	AtHKL1	AT1G50460
	AtHKL2	AT3G20040
	AtHKL3	AT4G37840
	AtHXK1	AT4G29130
	AtHXK2	AT2G19860
	AtHXK3	AT1G47840
Solanum lycopersicum	SlHXK1	Solyc03g121070.2.1
	SlHXK2	Solyc06g066440.2.1
	SlHXK3	Solyc12g008510.1.1
	SlHXK4	Solyc04g081400.2.1
	SlHXK5	Solyc11g065220.1.1
	SlHXK6	Solyc02g091830.2.1
Nicotiana tabacum	NtHXK1	LOC107797523
	NtHXK1a	LOC107807808
	NtHXK2	LOC107790581
	NtHXK3	LOC107766493
	NtHXK4a	LOC107810082
	NtHXK4b	LOC107770541
	NtHXK5	AY553219
	NtHXK6	LOC107788280
	NtHXK7	AY664410
Oryza sativa	OsHXK1	LOC_Os07g26540
	OsHXK2	LOC_Os05g45590
	OsHXK3	LOC_Os01g71320
	OsHXK4	LOC_Os07g09890
	OsHXK5	LOC_Os05g44760
	OsHXK6	LOC_Os01g53930
	OsHXK7	LOC_Os05g09500
	OsHXK8	LOC_Os01g09460
	OsHXK9	LOC_Os01g52450
	OsHXK10	LOC_Os05g31110
Zea mays	ZmHXK3a	LOC103650768
	ZmHXK3b	LOC103636300
	ZmHXK4	LOC542510
	ZmHXK5	LOC100170246
	ZmHXK6	LOC103651223
	ZmHXK7	LOC100283735
	ZmHXK8	LOC100192075
	ZmHXK9	LOC100279587
	ZmHXK10	LOC100285932
