# Supplementary material for: Genome-Wide Identification and Expression Analysis of Hexokinase Gene Family Under Abiotic Stress in Tomato
Source: Plants (Basel). 2025 Feb 3;14(3):441. doi: 10.3390/plants14030441 (PMC11819920; doi:10.3390/plants14030441)
Supplement: Supplementary file 1 [file plants-14-00441-s001.zip › Table S5.xlsx]

## Sheet: Sheet1
Table S5. Cis-elements associated with growth and development, hormone and abiotic stress within the SlHXK gene promoters.
Gene name	Positions of the cis-elements	Names of the cis-elements	Sequence of the cis-elements	Cis-elements associated with hormone, growth and development or abiotic stress
SlHXK1	282	TCT-motif	TCTTAC	Light responsive element
SlHXK1	604	TCT-motif	TCTTAC	Light responsive element
SlHXK1	1649	AE-box	AGAAACAA	Light responsive element
SlHXK1	176	Box 4	ATTAAT	Light responsive element
SlHXK1	240	Box 4	ATTAAT	Light responsive element
SlHXK1	301	Box 4	ATTAAT	Light responsive element
SlHXK1	318	Box 4	ATTAAT	Light responsive element
SlHXK1	364	Box 4	ATTAAT	Light responsive element
SlHXK1	431	Box 4	ATTAAT	Light responsive element
SlHXK1	463	Box 4	ATTAAT	Light responsive element
SlHXK1	698	Box 4	ATTAAT	Light responsive element
SlHXK1	983	Box 4	ATTAAT	Light responsive element
SlHXK1	584	TGACG-motif	TGACG	MeJA responsive element
SlHXK1	1187	LAMP-element	CTTTATCA	Light responsive element
SlHXK1	732	ACE	CTAACGTATT	Light responsive element
SlHXK1	1613	GATA-motif	AAGATAAGATT	Light responsive element
SlHXK1	1581	ATCT-motif	AATCTAATCC	Light responsive element
SlHXK1	1987	TCA-element	CCATCTTTTT	Salicylic acid responsive element
SlHXK1	1617	GA-motif	ATAGATAA	Light responsive element
SlHXK1	278	TC-rich repeats	GTTTTCTTAC	Defense and stress responsive element
SlHXK1	584	CGTCA-motif	CGTCA	MeJA responsive element
SlHXK1	815	ERE	ATTTCATA	Ethylene responsive element
SlHXK1	862	ERE	ATTTTAAA	Ethylene responsive element
SlHXK1	967	ERE	ATTTTAAA	Ethylene responsive element
SlHXK1	1439	ERE	ATTTTAAA	Ethylene responsive element
SlHXK1	1484	TCCC-motif	TCTCCCT	Light responsive element
SlHXK1	1654	TCCC-motif	TCTCCCT	Light responsive element
SlHXK1	1555	AT1-motif	AATTATTTTTTATT	Light responsive element
SlHXK1	855	GT1-motif	GGTTAA	Light responsive element
SlHXK1	1848	GT1-motif	GGTTAA	Light responsive element
SlHXK2	517	CGTCA-motif	CGTCA	MeJA responsive element
SlHXK2	757	TATC-box	TATCCCA	Gibberellin responsive element
SlHXK2	1015	TATC-box	TATCCCA	Gibberellin responsive element
SlHXK2	1538	GARE-motif	TCTGTTG	Gibberellin responsive element
SlHXK2	1765	O2-site	GATGATGTGG	Zein metabolism regulation related element
SlHXK2	1790	GT1-motif	GTGTGTGAA	Light responsive element
SlHXK2	890	I-box	TGATAATGT	Light responsive element
SlHXK2	1217	ABRE	CACGTG	Abscisic acid responsive element
SlHXK2	1218	ABRE	ACGTG	Abscisic acid responsive element
SlHXK2	326	P-box	CCTTTTG	Gibberellin responsive element
SlHXK2	1204	Box 4	ATTAAT	Light responsive element
SlHXK2	1610	Box 4	ATTAAT	Light responsive element
SlHXK2	1683	Box 4	ATTAAT	Light responsive element
SlHXK2	1708	Box 4	ATTAAT	Light responsive element
SlHXK2	1899	Box 4	ATTAAT	Light responsive element
SlHXK2	1980	Box 4	ATTAAT	Light responsive element
SlHXK2	362	circadian	CAAAGATATC	Circadian control element
SlHXK2	2002	LTR	CCGAAA	Low-temperature responsive element
SlHXK2	517	TGACG-motif	TGACG	MeJA responsive element
SlHXK2	1214	G-Box	CACGTGAAA	Light responsive element
SlHXK2	1217	G-Box	CACGTG	Light responsive element
SlHXK2	1217	G-box	CACGTG	Light responsive element
SlHXK2	967	GATA-motif	AAGGATAAGG	Light responsive element
SlHXK2	336	WUN-motif	CCATTTCAA	Wound responsive element
SlHXK3	460	TGACG-motif	TGACG	MeJA responsive element
SlHXK3	1497	TCT-motif	TCTTAC	Light responsive element
SlHXK3	1635	TCT-motif	TCTTAC	Light responsive element
SlHXK3	416	I-box	AGATAAGG	Light responsive element
SlHXK3	423	I-box	GTATAAGGCC	Light responsive element
SlHXK3	1190	AE-box	AGAAACAA	Light responsive element
SlHXK3	1925	AACA_motif	TAACAAACTCCA	Endosperm specific negative expression element
SlHXK3	142	Box 4	ATTAAT	Light responsive element
SlHXK3	203	Box 4	ATTAAT	Light responsive element
SlHXK3	1085	Box 4	ATTAAT	Light responsive element
SlHXK3	1751	Box 4	ATTAAT	Light responsive element
SlHXK3	1559	chs-CMA1a	TTACTTAA	Light responsive element
SlHXK3	671	GT1-motif	GGTTAA	Light responsive element
SlHXK3	1841	O2-site	GATGACATGG	Zein metabolism regulation related element
SlHXK3	1078	AT1-motif	AATTATTTTTTATT	Light responsive element
SlHXK3	1783	GA-motif	ATAGATAA	Light responsive element
SlHXK3	80	ATCT-motif	AATCTAATCC	Light responsive element
SlHXK3	220	ERE	ATTTTAAA	Ethylene responsive element
SlHXK3	331	ERE	ATTTTAAA	Ethylene responsive element
SlHXK3	393	ERE	ATTTTAAA	Ethylene responsive element
SlHXK3	542	ERE	ATTTTAAA	Ethylene responsive element
SlHXK3	1416	ERE	ATTTTAAA	Ethylene responsive element
SlHXK3	460	CGTCA-motif	CGTCA	MeJA responsive element
SlHXK3	187	TC-rich repeats	GTTTTCTTAC	Defense and stress responsive element
SlHXK3	1493	TC-rich repeats	GTTTTCTTAC	Defense and stress responsive element
SlHXK3	1556	WUN-motif	AAATTACT	Wound responsive element
SlHXK4	148	CGTCA-motif	CGTCA	MeJA responsive element
SlHXK4	1952	CGTCA-motif	CGTCA	MeJA responsive element
SlHXK4	1983	CGTCA-motif	CGTCA	MeJA responsive element
SlHXK4	990	ERE	ATTTTAAA	Ethylene responsive element
SlHXK4	1002	ERE	ATTTTAAA	Ethylene responsive element
SlHXK4	1627	ERE	ATTTTAAA	Ethylene responsive element
SlHXK4	1606	ATC-motif	AGTAATCT	Light responsive element
SlHXK4	1389	GCN4_motif	TGAGTCA	Endosperm expression related element
SlHXK4	358	ABRE	ACGTG	Abscisic acid responsive element
SlHXK4	187	Box 4	ATTAAT	Light responsive element
SlHXK4	1097	Box 4	ATTAAT	Light responsive element
SlHXK4	1245	Box 4	ATTAAT	Light responsive element
SlHXK4	1257	Box 4	ATTAAT	Light responsive element
SlHXK4	1398	Box 4	ATTAAT	Light responsive element
SlHXK4	1458	Box 4	ATTAAT	Light responsive element
SlHXK4	135	MBS	CAACTG	Drought responsive element
SlHXK4	171	MBS	CAACTG	Drought responsive element
SlHXK4	1849	MBS	CAACTG	Drought responsive element
SlHXK4	1882	MBS	CAACTG	Drought responsive element
SlHXK4	357	G-Box	CACGTT	Light responsive element
SlHXK4	148	TGACG-motif	TGACG	MeJA responsive element
SlHXK4	1952	TGACG-motif	TGACG	MeJA responsive element
SlHXK4	1983	TGACG-motif	TGACG	MeJA responsive element
SlHXK4	1674	G-box	CACGAC	Light responsive element
SlHXK5	1980	P-box	CCTTTTG	Gibberellin responsive element
SlHXK5	244	LTR	CCGAAA	Low-temperature responsive element
SlHXK5	334	MBS	CAACTG	Drought responsive element
SlHXK5	305	Box 4	ATTAAT	Light responsive element
SlHXK5	363	Box 4	ATTAAT	Light responsive element
SlHXK5	367	Box 4	ATTAAT	Light responsive element
SlHXK5	513	Box 4	ATTAAT	Light responsive element
SlHXK5	1269	Box 4	ATTAAT	Light responsive element
SlHXK5	518	G-box	CCACGTAA	Light responsive element
SlHXK5	519	G-box	TACGTG	Light responsive element
SlHXK5	1283	CAT-box	GCCACT	Meristem expression related element
SlHXK5	232	HD-Zip 1	CAAT(A/T)ATTG	Palisade mesophyll cell differentiation related element
SlHXK5	1314	ERE	ATTTCATA	Ethylene responsive element
SlHXK5	1463	ERE	ATTTCATA	Ethylene responsive element
SlHXK5	1662	ERE	ATTTTAAA	Ethylene responsive element
SlHXK5	1589	GT1-motif	GGTTAA	Light responsive element
SlHXK5	1752	3-AF1 binding site	TAAGAGAGGAA	Light responsive element
SlHXK5	520	ABRE	ACGTG	Abscisic acid responsive element
SlHXK5	1549	TGA-element	AACGAC	Auxin responsive element
SlHXK5	461	WUN-motif	TAATTACTC	Wound responsive element
SlHXK5	1264	WUN-motif	TAATTACTC	Wound responsive element
SlHXK6	625	ABRE	ACGTG	Abscisic acid responsive element
SlHXK6	355	TCT-motif	TCTTAC	Light responsive element
SlHXK6	1599	TCT-motif	TCTTAC	Light responsive element
SlHXK6	31	Box 4	ATTAAT	Light responsive element
SlHXK6	65	Box 4	ATTAAT	Light responsive element
SlHXK6	140	Box 4	ATTAAT	Light responsive element
SlHXK6	284	Box 4	ATTAAT	Light responsive element
SlHXK6	398	Box 4	ATTAAT	Light responsive element
SlHXK6	630	Box 4	ATTAAT	Light responsive element
SlHXK6	818	Box 4	ATTAAT	Light responsive element
SlHXK6	1271	Box 4	ATTAAT	Light responsive element
SlHXK6	461	TGACG-motif	TGACG	MeJA responsive element
SlHXK6	1415	TGACG-motif	TGACG	MeJA responsive element
SlHXK6	1642	TGACG-motif	TGACG	MeJA responsive element
SlHXK6	1504	Sp1	GGGCGG	Light responsive element
SlHXK6	625	G-box	TACGTG	Light responsive element
SlHXK6	461	TGA-box	TGACGTAA	Auxin responsive element
SlHXK6	461	CGTCA-motif	CGTCA	MeJA responsive element
SlHXK6	1415	CGTCA-motif	CGTCA	MeJA responsive element
SlHXK6	1642	CGTCA-motif	CGTCA	MeJA responsive element
SlHXK6	389	ERE	ATTTCATA	Ethylene responsive element
SlHXK6	450	ERE	ATTTTAAA	Ethylene responsive element
SlHXK6	1034	ERE	ATTTTAAA	Ethylene responsive element
SlHXK6	1866	TGA-element	AACGAC	Auxin responsive element
SlHXK6	1937	TGA-element	AACGAC	Auxin responsive element
SlHXK6	1260	GT1-motif	GGTTAAT	Light responsive element
SlHXK6	257	WUN-motif	TTATTACAT	Wound responsive element
SlHXK6	1241	WUN-motif	AAATTACT	Wound responsive element
